# Supplementary material for: Identification and Validation of a Core Single-Nucleotide Polymorphism Marker Set for Genetic Diversity Assessment, Fingerprinting Identification, and Core Collection Development in Bottle Gourd
Source: Front Plant Sci. 2021 Nov 18;12:747940. doi: 10.3389/fpls.2021.747940 (PMC8636714; doi:10.3389/fpls.2021.747940)
Supplement: Supplementary file 2 [file Table_1.XLSX]

## Sheet: Supplementary Table 1
Supplementary Table 1 Names, collection site, and fruit shapes of the 206 bottle gourd germplasm collections used in this study. The marked red germplasm collections were the selected core collection in the study
Number	Germplasm collection name	Collection site	Fruit shape
1	PS195①①	Georgia, USA	Dipper
2	PS126①①	Zimbabwe, Africa	Dipper
3	I6②①②	Anhui province,China	Corbel
4	PS187①①	Zambia,Africa	Pyriform
5	PS86①①	Greece	Dipper
6	PS51①①	India	Oblate
7	PS39①①-1	Former Serbia and Montenegro	Dipper
8	PS32①①	Former Serbia and Montenegro	Dipper
9	Chang huzi	Zhejiang province,China	Long straight
10	Qing yu	Anhui province,China	Medium straight
11	G1-2③	Zhejiang province,China	Medium straight
12	I173②	Anhui province,China	Medium straight
13	R8BC①③①	Zhejiang province,China	Medium straight
14	JH-3-1	Zhejiang province,China	Double-gourd
15	JH-8②	Zhejiang province,China	Double-gourd
16	JH-6	Zhejiang province,China	Double-gourd
17	Nan qing④	Zhejiang province,China	Corbel
18	15Xiao tianshi	Hubei province,China	Tubby
19	JH-11-1-1	Zhejiang province,China	Double-gourd
20	J154-1①①	Shanxi province,China	Corbel
21	YD-7	Shandong province,China	Oblate
22	15Ling xiu duanhugua	Fujian province,China	Medium straight
23	JH-1-1	Zhejiang province,China	Pyriform
24	15Xiao gan huzi	Hubei province,China	Long straight
25	Ji gong hulu	Zhejiang province,China	Double-gourd
26	J079-1	Guizhou province,China	Corbel
27	Yin10②	Zhejiang province,China	Tubby
28	G2②	Zhejiang province,China	Long straight
29	16Yin X-1	Unclear	Double-gourd
30	I127①	Jiangsu province,China	Corbel
31	Xin xuan①①	Unclear	Pyriform
32	V05I0059①①	Fujian province,China	Long straight
33	Dong yang5.2③-1	Zhejiang province,China	Long ellipse
34	JH-4-1	Zhejiang province,China	Pyriform
35	ZS②④③②	Hunan province,China	Long straight
36	Yun nan①-132-1	Yunnan province,China	Dipper
37	JH-9	Zhejiang province,China	Pyriform
38	16Feng xiuhugua	Unclear	Tubby
39	J077-1	Guangxi province,China	Medium straight
40	JH-7-3	Zhejiang province,China	Double-gourd
41	Gua si 3-1	Zhejiang province,China	Medium straight
42	Gua si 4-1	Zhejiang province,China	Medium straight
43	Han qing②①②	Hubei province,China	Long straight
44	IY-4②②	Zhejiang province,China	Corbel
45	Yun nan①-134-1	Yunnan province,China	Dipper
46	G32①①	Anhui province,China	Round
47	IY	Zhejiang province,China	Tubby
48	PS136①①	Zimbabwe, Africa	Dipper
49	J104	Hunan province,China	Tubby
50	J051②	Fujian province,China	Tubby
51	J137-1①①	Jiangxi province，China	Tubby
52	NXZ	Hubei province,China	Long straight
53	PS30	Former Serbia and Montenegro	Dipper
54	I83①	Guizhou province,China	Pyriform
55	Yuan hulu	Zhejiang province,China	Pyriform
56	PS26①⑥	India	Long straight
57	PS40①④	Former Serbia and Montenegro	Dipper
58	YD-3	Guangdong province,China	Tubby
59	YD-4	Guangdong province,China	Near round
60	Hang zhouchanggua	Zhejiang province,China	Long straight
61	Jiu shanyuanpu①	Zhejiang province,China	Near round
62	Nan qingnan①①	Zhejiang province,China	Corbel
63	Qing yaohulu	Zhejiang province,China	Double-gourd
64	Qing xiu	Hubei province,China	Long straight
65	Zhen mu	Shandong province,China	Long straight
66	J160-1①④	Xinjiang province,China	Corbel
67	G5③	Zhejiang province,China	Long straight
68	G11-2①④	Zhejiang province,China	Long straight
69	G13①①	Hubei province,China	Medium straight
70	G26②①	Guizhou province,China	Medium straight
71	G120②	Beijing,China	Dipper
72	J080①	Guizhou province,China	Pyriform
73	J108-2①②	Hunan province,China	Long straight
74	I180①①②②	Sichuan provice,China	Long straight
75	I182②②③①	Sichuan provice,China	Tubby
76	YD-9	Guangdong province,China	Tubby
77	G5 Dong yang ①④①	Zhejiang province,China	Long straight
78	ZS2010	Zhejiang province,China	Corbel
79	Nan qingnan①① Za 3-1	Zhejiang province,China	Tubby
80	PS91①①	Zimbabwe,Africa	Tubby
81	PS181②①	Zimbabwe,Africa	Dipper
82	PS170①③	Zimbabwe,Africa	Dipper
83	J129-1①②①	Liaoning province,China	Double-gourd
84	IY-2②	Zhejiang province,China	Corbel
85	JH-10-1	Zhejiang province,China	Pyriform
86	Yun nan①-133-1	Yunnan province,China	Dipper
87	Shao xing②①①	Zhejiang province,China	Long straight
88	Yun nan-1①	Yunnan province,China	Dipper
89	Dong yang 2.1.1	Zhejiang province,China	Corbel
90	Dong yang 5-132	Zhejiang province,China	Near round
91	B-6(G6-3-5③）	Zhejiang province,China	Long straight
92	ZS2010 Za 1-1	Zhejiang province,China	Long barrel
93	15Chao jizaosheng	Hunan province,China	Tubby
94	PS4①②-1	Ethiopia	Dipper
95	G1-1②②①	Zhejiang province,China	Long straight
96	G8-2①② BAM142	Zhejiang province,China	Long straight
97	G14①	Tianjin,China	Long straight
98	G15②①	Jiangsu province,China	Tubby
99	G16-1①①	Hunan province,China	Tubby
100	G17①	Anhui province,China	Long straight
101	J013-2①②	Fujian province,China	Long straight
102	08J064-3	Gansu province,China	Long straight
103	J089-1②②	Guizhou province,China	Corbel
104	08J090-1①	Hubei province,China	Long straight
105	J120③③	Jiangsu province,China	Tubby
106	J125①①	Jiangsu province,China	Dipper
107	Quan hua①①	Zhejiang province,China	Long straight
108	Tou nianpu	Zhejiang province,China	Corbel
109	I16①	Fujian province,China	Corbel
110	I31①	Fujian province,China	Corbel
111	I82①-1	Guizhou province,China	Long straight
112	I85①	Guangdong province,China	Medium straight
113	I87①-1	Guizhou province,China	Long straight
114	I103①	Hunan province,China	Corbel
115	I214①	Hubei province,China	Long straight
116	IY-4②①	Zhejiang province,China	Corbel
117	Gan xin09	Jiangxi province，China	Tubby
118	Chang hu②①	Unclear	Long straight
119	Fu jian 11-1	Fujian province,China	Long straight
120	YD-1	Guangdong province,China	Tubby
121	YD-6	Guangdong province,China	Tubby
122	YD-8	Guangdong province,China	Tubby
123	J7R6①②②	Zhejiang province,China	Long straight
124	J098BC①⑥③	Zhejiang province,China	Long straight
125	Shang yuduanpu①	Zhejiang province,China	Corbel
126	Yao hulu①	Zhejiang province,China	Double-gourd
127	Qing piyuanpu①	Zhejiang province,China	Near round
128	Yuan hu No.1①	Zhejiang province,China	Near round
129	Yue pu②①③①	Zhejiang province,China	Medium straight
130	Chang guang 137-1①	Guangdong province,China	Long straight
131	Duan guang 137-2②	Guangdong province,China	Tubby
132	Qing xiang①①①	Anhui province,China	Long straight
133	Yong zhen	Zhejiang province,China	Pyriform
134	Gua si 2-1	Zhejiang province,China
135	J002②	Anhui province,China	Dipper
136	J063-1①④	Gansu province,China	Long straight
137	J083-1②	Guizhou province,China	Corbel
138	I13②	Fujian province,China	Long straight
139	I226①	Liaoning province,China	Long straight
140	Huo yanpu①	Zhejiang province,China	Corbel
141	08LS-1②②	Zhejiang province,China	Pyriform
142	Han bi①③①	Hubei province,China	Long straight
143	PS28②①	Former Serbia and Montenegro	Dipper
144	PS1①②	Turkey	Dipper
145	PS108①①	Zimbabwe,Africa	Dipper
146	J7R6①②①	Zhejiang province,China	Long straight
147	15 Shang lizaoshuduanhugua	Jiangxi province，China	Tubby
148	JH-2-D	Zhejiang province,China	Tubby
149	No.3	Fujian province,China	Medium straight
150	NO.4	Guangdong province,China	Medium straight
151	No.5	Wuhan,China	Medium straight
152	No.6	Jiangsu province,China	Tubby
153	No.7	Guangdong province,China	Tubby
154	15 Hu lu -1	Zhejiang province,China	Double-gourd
155	Da hulu	Zhejiang province,China	Double-gourd
156	Meng xiang F1	Guangdong province,China	Corbel
157	Guang zhouhugua	Guangdong province,China	Long straight
158	PS43①②-1	India	Pyriform
159	PS45①①-2	India	Oblate
160	PS48①③	India	Corbel
161	PS100④	Zimbabwe,Africa	Near round
162	PS104①①-4	Zimbabwe,Africa	Long ellipse
163	PS137①③	Zimbabwe,Africa	Long ellipse
164	PS159①②-1	Zimbabwe,Africa	Corbel
165	PS3①③	Syria	Corbel
166	PS41①②	Former Serbia and Montenegro	Tubby
167	PS43①④	India	Pyriform
168	PS89①②	Zimbabwe,Africa	Dipper
169	PS79①①	Mexico	Double-gourd
170	PS87①⑤Xu	Zimbabwe, Africa	Near round
171	PS Wu pai ①Xu	Zimbabwe, Africa	Near round
172	I182②②①②-3	Zhejiang province,China	Long straight
173	PS182①①	Zambia,Africa	Pyriform
174	G8BC①④②	Zhejiang province,China	Medium straight
175	No.2	Wuhan,China	Tubby
176	16 Chun yin -1(Lu)	Unclear	Long straight
177	15 Yin -1	Unclear	Tubby
178	Duan bangguangdong(Xu)	Guangdong province,China	Tubby
179	PS132①①-4	Zimbabwe,Africa	Long ellipse
180	PS189①①	Syria	Long ellipse
181	PS192①①	India	Dipper
182	PS193①④-1-2	India	Tubby
183	PS129①①	Zimbabwe,Africa	Long ellipse
184	PS195⑨-1	Georgia, USA	Dipper
185	J002①	Anhui province,China	Tubby
186	I62①	Anhui province,China	Long straight
187	I172②	Anhui province,China	Long straight
188	Nan qingnan⑤②①	Zhejiang province,China	Long straight
189	PS71①②-3	USA	Pyriform
190	J010①②	Sichuan provice,China	Tubby
191	J022①	Fujian province,China	Pyriform
192	J099②	Henan province,China	Medium straight
193	J121②	Jiangsu province,China	Pyriform
194	He 1	Unclear	Long straight
195	YD-2	Guangdong province,China	Pyriform
196	Yuan pu②（Wang）	Zhejiang province,China	Near round
197	Qing zhen	Shandong province,China	Long straight
198	I92①①	Hubei province,China	Tubby
199	J159③④	Xinjiang province,China	Dipper
200	I65②	Guangdong province,China	Long straight
201	I42①	Fujian province,China	Long straight
202	Pa dipu①	Zhejiang province,China	Tubby
203	G3①①	Zhejiang province,China	Long straight
204	J170-2①①	Zhejiang province,China	Pyriform
205	JH-2	Zhejiang province,China	Tubby
206	J138-2②①	Jiangxi province，China	Long straight
