# Supplementary material for: Identification and Validation of a Core Single-Nucleotide Polymorphism Marker Set for Genetic Diversity Assessment, Fingerprinting Identification, and Core Collection Development in Bottle Gourd
Source: Front Plant Sci. 2021 Nov 18;12:747940. doi: 10.3389/fpls.2021.747940 (PMC8636714; doi:10.3389/fpls.2021.747940)
Supplement: Supplementary file 3 [file Table_2.XLSX]

## Sheet: Supplementary Table 2
Supplementary Table 2 Genetic diversity indices of the 22 core SNP markers based on 206 bottle gourd germplasm collections
	PIC	MAF	Observed heterozygosity	Missing value
C1	0.465306	0.368293	0.00487805	0.00485437
C2	0.390351	0.265854	0.00487805	0.00485437
C3	0.497989	0.468293	0.0195122	0.00485437
C4	0.249851	0.146341	0.0097561	0.00485437
C5	0.309961	0.191748	0.0145631	0
C6	0.499046	0.478155	0.0242718	0
C7	0.476141	0.390777	0.0631068	0
C8	0.462409	0.362903	0.0268817	0.0970874
C9	0.33871	0.216019	0.0242718	0
C10	0.497227	0.462766	0.0106383	0.0873786
C11	0.494804	0.449029	0.0436893	0
C12	0.290457	0.176316	0.0263158	0.0776699
C13	0.493767	0.444175	0.0339806	0
C14	0.494804	0.449029	0.0242718	0
C15	0.32699	0.205882	0.0160428	0.092233
C16	0.480964	0.402439	0.0634146	0.00485437
C17	0.232988	0.134615	0.0164835	0.116505
C18	0.299551	0.183417	0.00502513	0.0339806
C19	0.435479	0.320388	0	0
C20	0.357016	0.23262	0.0374332	0.092233
C21	0.352201	0.228155	0.0194175	0
C22	0.136816	0.0738636	0.0454545	0.145631
