# Supplementary material for: Identification and Validation of a Core Single-Nucleotide Polymorphism Marker Set for Genetic Diversity Assessment, Fingerprinting Identification, and Core Collection Development in Bottle Gourd
Source: Front Plant Sci. 2021 Nov 18;12:747940. doi: 10.3389/fpls.2021.747940 (PMC8636714; doi:10.3389/fpls.2021.747940)
Supplement: Supplementary file 4 [file Table_3.XLSX]

## Sheet: Supplementary Table 3
Supplementary Table 3 The clustering of 206 bottle gourd germplasm collections, as determined by the core SNP marker set (left) and 93 high-quality SNPs (right). The marked red germplasm collections were the ones differed between the core SNP marker set and 93 high-quality SNPs
sample	pop1	pop2	group		sample	pop1	pop2	group
1	0.012741	0.987259	groupB		1	0.050128	0.949872	groupB
2	0.015728	0.984272	groupB		2	0.001144	0.998856	groupB
3	0.983329	0.016671	groupA		3	0.892838	0.107162	groupA
4	0.021894	0.978106	groupB		4	0.001211	0.998789	groupB
5	0.013913	0.986087	groupB		5	0.001234	0.998766	groupB
6	0.018642	0.981358	groupB		6	0.001221	0.998779	groupB
7	0.016166	0.983834	groupB		7	0.001185	0.998815	groupB
8	0.016262	0.983738	groupB		8	0.001216	0.998784	groupB
9	0.98192	0.01808	groupA		9	0.998282	0.001718	groupA
10	0.970415	0.029585	groupA		10	0.529165	0.470835	groupA
11	0.981045	0.018955	groupA		11	0.998522	0.001478	groupA
12	0.977079	0.022921	groupA		12	0.998702	0.001298	groupA
13	0.711609	0.288391	groupA		13	0.955908	0.044092	groupA
14	0.583437	0.416563	groupA		14	0.625705	0.374295	groupA
15	0.716671	0.283329	groupA		15	0.689426	0.310574	groupA
16	0.022303	0.977697	groupB		16	0.247217	0.752783	groupB
17	0.981355	0.018645	groupA		17	0.820467	0.179533	groupA
18	0.983905	0.016095	groupA		18	0.998655	0.001345	groupA
19	0.443008	0.556992	groupB		19	0.285466	0.714534	groupB
20	0.693663	0.306337	groupA		20	0.849952	0.150048	groupA
21	0.952389	0.047611	groupA		21	0.998589	0.001411	groupA
22	0.984836	0.015164	groupA		22	0.998516	0.001484	groupA
23	0.81322	0.18678	groupA		23	0.946654	0.053346	groupA
24	0.98115	0.01885	groupA		24	0.998722	0.001278	groupA
25	0.972112	0.027888	groupA		25	0.993982	0.006018	groupA
26	0.945294	0.054706	groupA		26	0.997998	0.002002	groupA
27	0.98069	0.01931	groupA		27	0.998696	0.001304	groupA
28	0.977097	0.022903	groupA		28	0.998583	0.001417	groupA
29	0.449085	0.550915	groupB		29	0.573327	0.426673	groupA
30	0.759796	0.240204	groupA		30	0.843767	0.156233	groupA
31	0.532309	0.467691	groupA		31	0.826072	0.173928	groupA
32	0.982103	0.017897	groupA		32	0.998241	0.001759	groupA
33	0.31057	0.68943	groupB		33	0.394847	0.605153	groupB
34	0.663385	0.336615	groupA		34	0.778185	0.221815	groupA
35	0.985711	0.014289	groupA		35	0.998729	0.001271	groupA
36	0.273178	0.726822	groupB		36	0.13394	0.86606	groupB
37	0.450371	0.549629	groupB		37	0.302492	0.697508	groupB
38	0.224625	0.775375	groupB		38	0.525919	0.474081	groupA
39	0.977718	0.022282	groupA		39	0.80037	0.19963	groupA
40	0.014336	0.985664	groupB		40	0.110753	0.889247	groupB
41	0.442362	0.557638	groupB		41	0.747685	0.252315	groupA
42	0.981966	0.018034	groupA		42	0.886187	0.113813	groupA
43	0.973482	0.026518	groupA		43	0.997132	0.002868	groupA
44	0.765381	0.234619	groupA		44	0.809158	0.190842	groupA
45	0.200505	0.799495	groupB		45	0.172503	0.827497	groupB
46	0.430167	0.569833	groupB		46	0.723734	0.276266	groupA
47	0.820406	0.179594	groupA		47	0.998326	0.001674	groupA
48	0.640005	0.359995	groupA		48	0.995867	0.004133	groupA
49	0.977496	0.022504	groupA		49	0.998861	0.001139	groupA
50	0.47938	0.52062	groupB		50	0.635737	0.364263	groupA
51	0.965626	0.034374	groupA		51	0.998716	0.001284	groupA
52	0.981022	0.018978	groupA		52	0.998559	0.001441	groupA
53	0.01354	0.98646	groupB		53	0.001073	0.998927	groupB
54	0.980018	0.019982	groupA		54	0.932653	0.067347	groupA
55	0.81834	0.18166	groupA		55	0.905447	0.094553	groupA
56	0.014946	0.985054	groupB		56	0.001153	0.998847	groupB
57	0.028338	0.971662	groupB		57	0.001289	0.998711	groupB
58	0.747724	0.252276	groupA		58	0.92339	0.07661	groupA
59	0.96833	0.03167	groupA		59	0.997482	0.002518	groupA
60	0.983969	0.016031	groupA		60	0.998633	0.001367	groupA
61	0.981272	0.018728	groupA		61	0.962923	0.037077	groupA
62	0.980118	0.019882	groupA		62	0.860695	0.139305	groupA
63	0.983047	0.016953	groupA		63	0.935777	0.064223	groupA
64	0.984858	0.015142	groupA		64	0.998655	0.001345	groupA
65	0.578938	0.421062	groupA		65	0.5899	0.4101	groupA
66	0.7521	0.2479	groupA		66	0.834239	0.165761	groupA
67	0.982254	0.017746	groupA		67	0.99856	0.00144	groupA
68	0.969599	0.030401	groupA		68	0.998728	0.001272	groupA
69	0.98542	0.01458	groupA		69	0.99823	0.00177	groupA
70	0.576253	0.423747	groupA		70	0.724999	0.275001	groupA
71	0.674051	0.325949	groupA		71	0.997932	0.002068	groupA
72	0.980668	0.019332	groupA		72	0.99816	0.00184	groupA
73	0.974556	0.025444	groupA		73	0.998604	0.001396	groupA
74	0.984181	0.015819	groupA		74	0.99876	0.00124	groupA
75	0.930412	0.069588	groupA		75	0.990578	0.009422	groupA
76	0.968781	0.031219	groupA		76	0.95015	0.04985	groupA
77	0.394583	0.605417	groupB		77	0.640986	0.359014	groupA
78	0.983532	0.016468	groupA		78	0.998235	0.001765	groupA
79	0.985538	0.014462	groupA		79	0.998418	0.001582	groupA
80	0.98387	0.01613	groupA		80	0.99838	0.00162	groupA
81	0.019892	0.980108	groupB		81	0.001747	0.998253	groupB
82	0.662112	0.337888	groupA		82	0.799655	0.200345	groupA
83	0.980089	0.019911	groupA		83	0.998665	0.001335	groupA
84	0.454912	0.545088	groupB		84	0.569957	0.430043	groupA
85	0.985052	0.014948	groupA		85	0.998708	0.001292	groupA
86	0.174241	0.825759	groupB		86	0.211261	0.788739	groupB
87	0.338979	0.661021	groupB		87	0.214243	0.785757	groupB
88	0.501006	0.498994	groupA		88	0.529147	0.470853	groupA
89	0.66608	0.33392	groupA		89	0.880517	0.119483	groupA
90	0.983187	0.016813	groupA		90	0.983986	0.016014	groupA
91	0.985092	0.014908	groupA		91	0.998702	0.001298	groupA
92	0.015233	0.984767	groupB		92	0.001227	0.998773	groupB
93	0.014419	0.985581	groupB		93	0.001489	0.998511	groupB
94	0.013998	0.986002	groupB		94	0.001479	0.998521	groupB
95	0.967429	0.032571	groupA		95	0.998537	0.001463	groupA
96	0.975177	0.024823	groupA		96	0.998743	0.001257	groupA
97	0.904481	0.095519	groupA		97	0.954444	0.045556	groupA
98	0.958449	0.041551	groupA		98	0.998663	0.001337	groupA
99	0.980361	0.019639	groupA		99	0.993962	0.006038	groupA
100	0.897085	0.102915	groupA		100	0.903864	0.096136	groupA
101	0.935279	0.064721	groupA		101	0.903387	0.096613	groupA
102	0.587777	0.412223	groupA		102	0.821425	0.178575	groupA
103	0.974787	0.025213	groupA		103	0.961617	0.038383	groupA
104	0.980855	0.019145	groupA		104	0.996868	0.003132	groupA
105	0.97676	0.02324	groupA		105	0.972209	0.027791	groupA
106	0.760594	0.239406	groupA		106	0.92005	0.07995	groupA
107	0.966728	0.033272	groupA		107	0.996989	0.003011	groupA
108	0.015444	0.984556	groupB		108	0.112219	0.887781	groupB
109	0.96928	0.03072	groupA		109	0.998078	0.001922	groupA
110	0.750104	0.249896	groupA		110	0.787511	0.212489	groupA
111	0.821634	0.178366	groupA		111	0.988457	0.011543	groupA
112	0.272892	0.727108	groupB		112	0.635527	0.364473	groupA
113	0.834561	0.165439	groupA		113	0.88253	0.11747	groupA
114	0.985504	0.014496	groupA		114	0.99881	0.00119	groupA
115	0.740838	0.259162	groupA		115	0.998125	0.001875	groupA
116	0.711232	0.288768	groupA		116	0.74586	0.25414	groupA
117	0.569227	0.430773	groupA		117	0.726924	0.273076	groupA
118	0.963644	0.036356	groupA		118	0.89211	0.10789	groupA
119	0.98312	0.01688	groupA		119	0.998524	0.001476	groupA
120	0.436897	0.563103	groupB		120	0.518629	0.481371	groupA
121	0.776038	0.223962	groupA		121	0.654795	0.345205	groupA
122	0.094	0.906	groupB		122	0.402066	0.597934	groupB
123	0.846619	0.153381	groupA		123	0.896473	0.103527	groupA
124	0.977759	0.022241	groupA		124	0.998483	0.001517	groupA
125	0.985043	0.014957	groupA		125	0.998613	0.001387	groupA
126	0.923017	0.076983	groupA		126	0.847335	0.152665	groupA
127	0.905282	0.094718	groupA		127	0.855621	0.144379	groupA
128	0.980855	0.019145	groupA		128	0.998781	0.001219	groupA
129	0.94115	0.05885	groupA		129	0.998613	0.001387	groupA
130	0.681689	0.318311	groupA		130	0.588987	0.411013	groupA
131	0.800245	0.199755	groupA		131	0.670335	0.329665	groupA
132	0.984978	0.015022	groupA		132	0.998595	0.001405	groupA
133	0.436453	0.563547	groupB		133	0.582865	0.417135	groupA
134	0.461146	0.538854	groupB		134	0.644564	0.355436	groupA
135	0.759571	0.240429	groupA		135	0.80995	0.19005	groupA
136	0.978657	0.021343	groupA		136	0.967448	0.032552	groupA
137	0.456122	0.543878	groupB		137	0.766964	0.233036	groupA
138	0.753395	0.246605	groupA		138	0.703331	0.296669	groupA
139	0.856326	0.143674	groupA		139	0.833459	0.166541	groupA
140	0.148617	0.851383	groupB		140	0.001618	0.998382	groupB
141	0.79796	0.20204	groupA		141	0.885046	0.114954	groupA
142	0.972607	0.027393	groupA		142	0.998711	0.001289	groupA
143	0.015832	0.984168	groupB		143	0.001272	0.998728	groupB
144	0.024277	0.975723	groupB		144	0.001524	0.998476	groupB
145	0.138776	0.861224	groupB		145	0.004014	0.995986	groupB
146	0.884019	0.115981	groupA		146	0.931788	0.068212	groupA
147	0.980203	0.019797	groupA		147	0.998323	0.001677	groupA
148	0.952186	0.047814	groupA		148	0.810324	0.189676	groupA
149	0.63605	0.36395	groupA		149	0.695809	0.304191	groupA
150	0.806529	0.193471	groupA		150	0.6659	0.3341	groupA
151	0.814828	0.185172	groupA		151	0.788178	0.211822	groupA
152	0.239595	0.760405	groupB		152	0.479007	0.520993	groupB
153	0.943941	0.056059	groupA		153	0.998683	0.001317	groupA
154	0.605885	0.394115	groupA		154	0.539297	0.460703	groupA
155	0.667292	0.332708	groupA		155	0.896742	0.103258	groupA
156	0.293007	0.706993	groupB		156	0.390311	0.609689	groupB
157	0.984754	0.015246	groupA		157	0.997896	0.002104	groupA
158	0.016669	0.983331	groupB		158	0.001278	0.998722	groupB
159	0.019117	0.980883	groupB		159	0.001214	0.998786	groupB
160	0.051571	0.948429	groupB		160	0.002347	0.997653	groupB
161	0.126641	0.873359	groupB		161	0.019849	0.980151	groupB
162	0.108303	0.891697	groupB		162	0.027687	0.972313	groupB
163	0.220261	0.779739	groupB		163	0.076918	0.923082	groupB
164	0.016335	0.983665	groupB		164	0.001339	0.998661	groupB
165	0.02711	0.97289	groupB		165	0.001577	0.998423	groupB
166	0.036651	0.963349	groupB		166	0.001503	0.998497	groupB
167	0.016199	0.983801	groupB		167	0.001422	0.998578	groupB
168	0.015726	0.984274	groupB		168	0.001692	0.998308	groupB
169	0.232925	0.767075	groupB		169	0.057024	0.942976	groupB
170	0.016651	0.983349	groupB		170	0.001287	0.998713	groupB
171	0.11084	0.88916	groupB		171	0.001354	0.998646	groupB
172	0.782129	0.217871	groupA		172	0.998427	0.001573	groupA
173	0.616319	0.383681	groupA		173	0.233334	0.766666	groupB
174	0.986346	0.013654	groupA		174	0.998807	0.001193	groupA
175	0.607003	0.392997	groupA		175	0.998442	0.001558	groupA
176	0.981534	0.018466	groupA		176	0.875173	0.124827	groupA
177	0.231433	0.768567	groupB		177	0.775844	0.224156	groupA
178	0.148372	0.851628	groupB		178	0.472696	0.527304	groupB
179	0.170479	0.829521	groupB		179	0.001873	0.998127	groupB
180	0.012878	0.987122	groupB		180	0.001192	0.998808	groupB
181	0.059535	0.940465	groupB		181	0.001407	0.998593	groupB
182	0.014735	0.985265	groupB		182	0.001256	0.998744	groupB
183	0.253368	0.746632	groupB		183	0.264505	0.735495	groupB
184	0.018896	0.981104	groupB		184	0.001426	0.998574	groupB
185	0.981374	0.018626	groupA		185	0.998597	0.001403	groupA
186	0.712473	0.287527	groupA		186	0.708137	0.291863	groupA
187	0.918094	0.081906	groupA		187	0.970721	0.029279	groupA
188	0.981806	0.018194	groupA		188	0.942284	0.057716	groupA
189	0.023109	0.976891	groupB		189	0.066468	0.933532	groupB
190	0.981254	0.018746	groupA		190	0.997178	0.002822	groupA
191	0.300886	0.699114	groupB		191	0.397957	0.602043	groupB
192	0.830935	0.169065	groupA		192	0.927676	0.072324	groupA
193	0.615719	0.384281	groupA		193	0.77791	0.22209	groupA
194	0.961712	0.038288	groupA		194	0.996824	0.003176	groupA
195	0.12498	0.87502	groupB		195	0.095581	0.904419	groupB
196	0.322196	0.677804	groupB		196	0.369104	0.630896	groupB
197	0.497051	0.502949	groupB		197	0.559811	0.440189	groupA
198	0.533789	0.466211	groupA		198	0.692702	0.307298	groupA
199	0.23658	0.76342	groupB		199	0.484311	0.515689	groupB
200	0.979028	0.020972	groupA		200	0.99441	0.00559	groupA
201	0.340448	0.659552	groupB		201	0.353357	0.646643	groupB
202	0.594258	0.405742	groupA		202	0.789626	0.210374	groupA
203	0.74467	0.25533	groupA		203	0.90073	0.09927	groupA
204	0.648321	0.351679	groupA		204	0.863476	0.136524	groupA
205	0.529347	0.470653	groupA		205	0.66688	0.33312	groupA
206	0.971116	0.028884	groupA		206	0.86538	0.13462	groupA
